# Supplementary material for: Earthworms act as biochemical reactors to convert labile plant compounds into stabilized soil microbial necromass
Source: Commun Biol. 2019 Nov 28;2:441. doi: 10.1038/s42003-019-0684-z (PMC6883063; doi:10.1038/s42003-019-0684-z)
Supplement: Supplementary file 3 — Supplementary Data 1 [file 42003_2019_684_MOESM3_ESM.xlsx]

## Sheet: List1
fraction	weight mass [mg g soil-1]		C in soil fractions [%C fraction bulk soil C-1]		NMR mixing model integration regions [%]														plant derived lipids [mg g C-1]		sum of amino sugars [mg g C-1]		Bulk soil C [mg C g soil-1], 3 replicates each
	without earthworms	with earthwoms	without earthworms	with earthwoms	without earthworms							with earthwoms							without earthworms	with earthwoms	without earthworms	with earthwoms	without earthworms	with earthwoms	Initial
					10 - 45 ppm	45 -60 ppm	60 - 95 ppm	95 - 110 ppm	110 - 145 ppm	145 - 165 ppm	165 - 215 ppm	10 - 45 ppm	45 -60 ppm	60 - 95 ppm	95 - 110 ppm	110 - 145 ppm	145 - 165 ppm	165 - 215 ppm					26.2347	24.8747	41.9794
fPOM	75.8359	59.1932	61.0281	54.9445	21.7869	9.9354	33.3904	8.58577	15.0704	4.54888	6.68217	14.7382	10.4338	39.9503	10.1968	13.9451	4.38883	6.34713	7.18492	7.01894	0.8962	1.24077	26.7674	27.0384	42.1074
	61.2223	63.0458	70.1343	68.0484															8.06596	5.73751	1.49781	1.00288	27.9536	26.663	42.1084
	71.6433	52.9658	73.9948	59.938															11.3713	3.57506	1.25138	0.944879
oPOMmacro	10.3429	12.0817	15.1229	15.7366	24.9897	9.40217	28.2291	7.61653	16.8368	5.011	7.9147	29.2858	9.95909	25.2672	6.82123	14.7322	5.07634	8.8582	7.27751	4.65199	1.46277	1.84268
	9.73117	15.3787	20.9868	17.2349															9.83631	3.32271	1.17114	1.78404
	16.2059	20.0977	12.3174	21.8659															9.5478	2.96951	1.61077	1.47717
claymacro	4.32134	3.26344	0.524744	1.08017	26.8969	9.17875	23.808	6.46085	13.401	7.07269	13.1818	22.3055	9.73687	24.5608	6.69642	14.3484	7.51317	14.8388	12.7213	0.0736467	9.48955	15.6365
	10.4663	7.58498	0.760506	1.3522															10.742	0.228905	11.2455	17.0129
	8.72626	8.68807	0.996268	0.808144															6.10946	1.54884	9.91055	16.3739
oPOMmicro	12.6098	22.4274	14.5332	19.1725	30.5067	9.63038	23.7446	6.2419	14.313	5.60846	9.95499	21.6271	9.91915	32.3146	8.2088	14.6358	4.95492	8.33964	5.26156	4.92987	0.462763	9.63449
	5.07561	6.99349	2.63769	4.66755															4.26879	1.79357	1.84333	2.04928
	5.42641	7.43196	4.62095	6.89656															7.76439	2.96835	1.24278	1.57428
claymicro	113.382	116.199	7.05956	7.64358	22.6963	9.1639	21.5055	6.41449	16.5514	8.6028	15.0657	23.3113	9.95831	24.1841	6.54444	14.2951	7.45455	14.2521	1.66198	2.00298	7.41001	7.10152
	135.501	134.999	3.64527	7.14357															2.05208	3.68485	4.54698	6.31691
	112.231	128.402	6.946	8.16665															1.49217	2.63153	8.96166	7.72806

## Sheet: List2
leaf derived lipids [µg/g C]		root derived lipids [µg/g C]
without earthworms	with earthwoms	without earthworms	with earthwoms
1352.03	448.985	392.219	291.113
1662.88	485.123	431.884	225.415
865.147	312.088	295.02	116.481
3755.96	1526.88	250.1	857.688
2402.31	438.307	669.072	217.079
2442.24	464.254	394.963	151.045
2659.83	2395.78	257.959	177.492
2449.22	881.396	206.257	86.4677
4072.27	932.885	622.03	160.07
9059.53	1441.98	828.622	131.428
9074.41	1740.1	300.081	357.581
4217.29	272.701	637.106	78.4861
12.872	1230.86	45.5163	166.733
23.1841	1255.25	51.8192	912.15
612.55	1463.64	240.511	313.273
