# Supplementary material for: Earthworms act as biochemical reactors to convert labile plant compounds into stabilized soil microbial necromass
Source: Commun Biol. 2019 Nov 28;2:441. doi: 10.1038/s42003-019-0684-z (PMC6883063; doi:10.1038/s42003-019-0684-z)
Supplement: Supplementary file 4 — Supplementary Data 2 [file 42003_2019_684_MOESM4_ESM.xlsx]

## Sheet: List1
Cumulative heterotrophic respiration [mg CO2 g C soil-1]
Day of incubation	without earthworms	standard error	with earthworms	standard error
0	7.05785	0.1	7.24102	0.1078
6	13.2978	0.257545	14.2748	0.48444
15	19.1201	1.07802	19.168	0.865187
23	24.9943	2.70711	23.221	1.2243
45	27.8279	3.03756	26.5109	2.04813
59	28.962	3.06566	28.6627	2.24006
79	30.7255	3.14003	31.532	2.64053
93	32.1513	3.54121	33.4219	2.81861
114	34.0167	3.93175	34.9884	2.9315
128	35.0722	4.11612	36.7868	3.21099
171	35.7053	4.15904	39.1492	3.26662
222	36.4317	4.39779	40.2646	3.34065
